# Supplementary material for: Progressive HNF1A-MODY pathophysiology revealed by a translational mouse model
Source: JCI Insight. 2026 May 8;11(9):e198095. doi: 10.1172/jci.insight.198095 (PMC13232485; doi:10.1172/jci.insight.198095)
Supplement: Supporting data values [file jciinsight-11-198095-s310.xlsx]

## Sheet: Figure 1B
Hnf1a+/+ exon 1	Hnf1a+/Δe4-10 exon 1	Hnf1a+/+ exon 10	Hnf1a+/Δe4-10 exon 10
1.029177394	1.071546444	1.011436190	0.592782093
1.146253708	1.028653858	1.022114731	0.786581214
0.824568898	1.032410395	0.966449078	0.597553331
	1.489520615		0.936494282

## Sheet: Figure 1C
Hnf1a+/+ exon 1	Hnf1a+/Δe4-10 exon 1	Hnf1a+/+ exon 10	Hnf1a+/Δe4-10 exon 10
1.08586552	1.33270215	1.10519361	0.79809817
1.06309870	1.20296937	1.02347810	0.66227694
0.85103578	0.99060095	0.87132829	0.53177253
	0.83614021		0.57422977

## Sheet: Figure 1D
Hnf1a+/+ exon 1	Hnf1a+/Δe4-10 exon 1	Hnf1a+/+ exon 10	Hnf1a+/Δe4-10 exon 10
1.0588494320	0.6472959820	0.8656534400	0.2591503900
0.9411505680	0.7232154750	1.1343465600	0.2591503900
	1.0157162680		0.4038416100
	0.8250179730		0.2682893100

## Sheet: Figure 1F
Hnf1a+/+	Hnf1a+/Δe4-10
2.940444	1.317642
1.974974	1.699694
2.089108	1.299761

## Sheet: Figure 1G
Hnf1a+/+	Hnf1a+/Δ4-10
2.53322417	1.20026830
2.20329154	1.26939304

## Sheet: Figure 1H
Hnf1a+/+	Hnf1a+/Δ4-10
2.89349866	1.50782619

## Sheet: Figure 2A
Time (week)	Hnf1a +/+					Hnf1a +/Δe4-10
6	17.00	14.40	18.80	19.60	18.00	18.4	18.4	19.0	18.4	17.0	19.0	21.8	19.4
8	21.00	19.40	20.80	22.20	21.20	21.8	21.4	23.6	22.2	21.2	23.0	27.6	24.4
10	23.40	22.40	23.40	24.30	24.80	24.8	24.4	26.0	24.6	23.2	25.8	29.0	27.6
12	24.40	23.80	23.20	25.30	26.80	25.4	26.2	27.4	26.2	24.8	27.2	31.2	30.4
15	26.22	25.20	26.20	28.04	28.66	28.7	32.1	32.0	28.6	26.6	28.8	23.2	26.5
17	26.80	26.20	25.20	27.40	28.20	28.4	30.0	31.2	27.8	26.6	28.0	22.8	26.0
20	27.20	26.80	27.80	28.60	29.10	30.6	32.9	35.6	29.6	27.1	28.9	23.7	25.3
22	28.31	28.89	30.04	31.22	31.05	33.3	36.0	38.6	33.1	28.4	29.7	25.1	28.4
24	27.99	31.70	31.13	31.60	30.62	33.4	37.4	40.0	34.0	29.7	31.5	32.5	30.0
26	29.75	32.08	31.40	30.90	30.80	32.4	28.8	34.8	33.9	30.3	34.6	41.5	39.6
30	31.60	35.00	33.40	32.00	31.80	35.8	29.6	35.0	35.4	33.2	38.0	41.8	44.2
32	32.40	34.40	33.00	32.40	31.80	36.0	30.0	36.8	36.0	33.0	38.6	41.6	44.2
34	32.60	36.80	35.00	32.80	33.60	37.2	30.6	37.2	36.8	34.6	38.4	41.4	44.2
36	33.20	37.80	37.40	33.80	34.20	36.2	30.4	39.4	40.8	36.0	41.2	44.0	46.6
38	34.20	41.00	37.60	33.80	37.40	36.4	31.4	40.4	41.2	36.0	44.2	44.6	47.2
44	32.80	41.80	36.00	34.20	33.20	37.2	30.8	41.6	42.0	35.4	42.2	42.0	45.2
46	33.60	43.60	33.60	32.20	31.40	36.8	29.8	42.0	40.4	35.6	42.6	44.0	44.2
51	31.80	44.80	38.20	36.60	34.00	39.6	30.6	42.4	43.8	38.4	44.6	44.4	45.8

## Sheet: Figure 2A AUC
Hnf1a +/+			Hnf1a +/Δe4-10
Mean	SEM	N	Mean	SEM	N
603.20	24.93	5	677.4	36.93	8

## Sheet: Figure 2B
Time (week)	Hnf1a +/+					Hnf1a +/Δe4-10
	173	182	190	191	192	172	174	184	185	188	193	200	201
6	84	50	86	94	59	78	57	91	74	46	66	73	96
8	80	48	81	92	83	79	52	78	74	102	77	96	86
10	66	52	68	80	75	75		86	85	96	96	101	111
12	65	60	65	72	71	68	66	87	94	87	101	80	80
15	70	92	68	85	79	74	70	89	125	80	86	119	109
17	64	55	70	78	59		78	87	79	66	89	75
20	58	64	92	84	55			92	97	95	103	103
22	51	69	87	97	70	116	79	147	102	102	66	128	163
24	41	96	108	151	64	134	94	186	152	112	117	133	127
26	60	58	86	105	81	91	103	118	91	103	103	97	104
30	72	114	95	139	60	121	121	108	139	129	188	91	145
32	65	102	92	102	69	101	117	140	99	109	139	96	98
34	82	89	120	102	64	146	112	135	146	157	149	113	127
36	84	100	173	106	53	157	142	159	184	119	121	88	125
38	71	109		85	90		152	135	121	155	108	84
44	83	86	88	99	71	101	111	123	115	111		99	109
46	76	102	78	88	55	82	94	99	95	91	84	84	81
51	51	79	82	98	48	102	103	95	103	90	100	83	80

## Sheet: Figure 2B AUC
Hnf1a +/+			Hnf1a +/Δe4-10
Mean	SEM	N	Mean	SEM	N
402.7	152.3	5	1479	153	8

[truncated: 121 more sheets: Figure 2C, Figure 2C AUC, Figure 2D, Figure 2D AUC, Figure 2E, Figure 2E AUC, Figure 2F, Figure 2G, Figure 2H, Figure 2H AUC, Figure 2I, Figure 2J, Figure 2K, Figure 2K AUC, Figure 2L, Figure 2L AUC, Figure 2M, Figure 2M AUC, Figure 2N, Figure 2O …]
